# Supplementary material for: The APSES transcription factor Swi6B upregulates CATALASE 1 transcription to enhance oxidative stress tolerance of Ganoderma lucidum
Source: Appl Environ Microbiol. 2025 Jun 18;91(7):e00679-25. doi: 10.1128/aem.00679-25 (PMC12285235; doi:10.1128/aem.00679-25)
Supplement: Table S2 — Raw data from the qPCR experiments. [file aem.00679-25-s0006.xlsx]

## Sheet: Sheet1
The raw data from the qPCR experiments (represent numbers of cycles).
										The raw data from the qPCR experiments (represent numbers of cycles).
		Control		18S			CAT1			CAT2			SOD1			SOD2			SOD4			APX
			WT	16.72	16.56	16.46	19.98	19.9	20.03	21.61	21.62	21.44	21.9	22.19	21.97	24.84	24.43	24.54	23.35	23.14	22.97	21.2	21.41	21.23
			CK	16.66	15.97	16.77	19.75	19.86	19.75	21.35	21.56	21.36	21.71	21.79	21.89	24.42	24.56	24.38	22.93	23.03	22.91	21.28	21.21	21.03
			swi6-kd1	16.69	16.55	16.59	20.8	20.54	20.56	21.47	21.58	21.59	20.02	20.02	19.92	25.13	25.71	25.58	23.24	23.27	23.13	22.34	22.57	22.44
			swi6-kd2	16.9	17.09	16.76	21.17	21.51	21.14	23.22	23.09	23.09	21.11	21.13	21.17	26.69	26.65	26.78	24.58	25.1	24.82	24.16	24.16	24.21
			SWI6A-OE1	18.4	18.21	18.34	21.87	21.61	21.68	23.14	23.72	23.37	23.69	23.53	23.67	26.28	26.43	26.33	24.76	24.84	24.77	23.08	23.26	23.14
			SWI6A-OE2	19.06	19.25	19.15	22.52	22.47	22.38	24.31	24.48	24.33	24.66	24.86	24.79	27.43	27.39	27.53	25.79	25.98	25.53	23.98	24.09	24
			SWI6B-OE1	22.22	22.41	22.55	24.35	24.48	24.24	28.14	27.91	27.89	29.18	29.17	29.03	29.16	29.4	29.34	29.64	29.71	29.69	26.51	26.73	26.61
			SWI6B-OE2	22.82	22.55	23.44	24.89	24.62	24.89	28.07	27.54	27.88	29.23	29.21	29.37	29.44	29.31	29.49	29.35	29.34	29.45	26.5	26.65	26.55
		H2O2
			WT	19.62	20.2	20.15	21.66	21.74	21.76	24.13	23.85	23.88	23.72	23.76	23.56	27.17	26.98	27.03	25.03	24.84	24.79	22.86	22.98	22.93
			CK	19.22	19.96	20.55	21.61	21.72	21.55	23.88	23.67	23.92	23.59	23.77	23.78	27.11	27.08	26.96	24.81	24.93	24.83	22.87	22.87	22.82
			swi6-kd1	19.39	19.01	19.3	22.76	22.83	22.77	26.08	26.16	26.21	28.2	28.59	28.13	30.3	30.36	30.34	27.24	27.15	27.18	26.64	26.67	26.52
			swi6-kd2	19.8	19.54	19.44	23.4	23.31	22.93	27.77	27.51	27.68	29.53	29.29	29.65	31.18	31.33	31.16	28.58	28.72	28.6	27.68	27.79	27.67
			SWI6A-OE1	18.54	18.77	18.27	20.79	20.92	20.15	23.63	23.39	23.37	23.08	23.22	23.08	25.96	26.39	26.35	24.37	24.61	24.54	22.54	22.62	22.65
			SWI6A-OE2	17.83	17.7	17.94	19.48	19.53	19.31	21.96	21.84	21.77	21.53	21.73	21.57	24.32	24.81	24.84	22.71	22.59	22.62	20.8	21.03	20.94
			SWI6B-OE1	22.43	22.15	22.5	22.75	22.61	22.78	25.19	25.08	25.31	26.84	26.68	26.74	28.88	28.78	28.73	27.39	27.29	27.38	24.93	24.97	25.07
			SWI6B-OE2	22.42	22.64	22.46	22.66	22.71	22.83	24.45	24.48	24.37	25.53	25.74	25.83	27.77	27.84	27.89	26.59	26.48	26.49	24.14	24.08	24.14
